# Supplementary material for: Attention amplifies neural representations of changes in sensory input at the expense of perceptual accuracy
Source: Nat Commun. 2020 May 1;11:2128. doi: 10.1038/s41467-020-15989-0 (PMC7195455; doi:10.1038/s41467-020-15989-0)
Supplement: Supplementary file 4 — Source Data [file 41467_2020_15989_MOESM4_ESM.zip]

Archive with 36 entries (35 files):
- Source Data/
- __MACOSX/._Source Data
- Source Data/data_Fig2_a.mat
- __MACOSX/Source Data/._data_Fig2_a.mat
- Source Data/data_Fig2_b.mat
- __MACOSX/Source Data/._data_Fig2_b.mat
- Source Data/.DS_Store
- __MACOSX/Source Data/._.DS_Store
- Source Data/data_FigSI2.mat
- __MACOSX/Source Data/._data_FigSI2.mat
- Source Data/data_Fig3_c.mat
- __MACOSX/Source Data/._data_Fig3_c.mat
- Source Data/data_FigSI7_b.mat
- __MACOSX/Source Data/._data_FigSI7_b.mat
- Source Data/data_Fig1_de.mat
- __MACOSX/Source Data/._data_Fig1_de.mat
- Source Data/data_FigSI5_a.mat
- __MACOSX/Source Data/._data_FigSI5_a.mat
- Source Data/data_FigSI7_a.mat
- __MACOSX/Source Data/._data_FigSI7_a.mat
- Source Data/data_FigSI3_d.mat
- __MACOSX/Source Data/._data_FigSI3_d.mat
- Source Data/data_FigSI5_b.mat
- __MACOSX/Source Data/._data_FigSI5_b.mat
- Source Data/data_FigSI3_c.mat
- __MACOSX/Source Data/._data_FigSI3_c.mat
- Source Data/ReadMe.rtf
- __MACOSX/Source Data/._ReadMe.rtf
- Source Data/data_FigSI3_b.mat
- __MACOSX/Source Data/._data_FigSI3_b.mat
- Source Data/data_FigSI4_b.mat
- __MACOSX/Source Data/._data_FigSI4_b.mat
- Source Data/data_FigSI4_a.mat
- __MACOSX/Source Data/._data_FigSI4_a.mat
- Source Data/data_Fig1_bc.mat
- __MACOSX/Source Data/._data_Fig1_bc.mat
